# Supplementary material for: Calomys callosus: An Experimental Animal Model Applied to Parasitic Diseases Investigations of Public Health Concern
Source: Pathogens. 2022 Mar 17;11(3):369. doi: 10.3390/pathogens11030369 (PMC8948650; doi:10.3390/pathogens11030369)
Supplement: Supplementary file 1 [file pathogens-11-00369-s001.zip]

Archive with 1 entries (1 files):
- pathogens-1603289-supplementary.pdf
